# Supplementary material for: Structural and Functional Characterization of β−lytic Protease from Lysobacter capsici VKM B−2533T
Source: Int J Mol Sci. 2022 Dec 17;23(24):16100. doi: 10.3390/ijms232416100 (PMC9783410; doi:10.3390/ijms232416100)
Supplement: Supplementary file 1 [file ijms-23-16100-s001.zip]

Archive with 1 entries (1 files):
- ijms-2055504-supplementary.pdf
